# Supplementary material for: Do Patients with Atrial Fibrillation and a History of Ischemic Stroke Overuse Reduced Doses of NOACs?—Results of the Polish Atrial Fibrillation (POL-AF) Registry
Source: Int J Environ Res Public Health. 2022 Sep 21;19(19):11939. doi: 10.3390/ijerph191911939 (PMC9564626; doi:10.3390/ijerph191911939)
Supplement: Supplementary file 1 [file ijerph-19-11939-s001.zip]

Archive with 1 entries (1 files):
- ijerph-1907104-supplementary.pdf
